# Supplementary material for: Reconstruction of the Foot and Ankle Using Pedicled or Free Flaps: Perioperative Flap Survival Analysis
Source: PLoS One. 2016 Dec 8;11(12):e0167827. doi: 10.1371/journal.pone.0167827 (PMC5145187; doi:10.1371/journal.pone.0167827)
Supplement: S1 Fig — (XLSX) [file pone.0167827.s001.xlsx]

## Sheet: SA and logistic-Overall
Case No.	Anatomical region treated for wound bed	Subunit
1	Hindfoot and ankle region	I
2	Multiple regions	III, V,VII
3	Hindfoot and ankle region	IV
4	Hindfoot and ankle region	I
5	Hindfoot and ankle region	I,IV
6	Hindfoot and ankle region	I
7	Hindfoot and ankle region	IV
8	Hindfoot and ankle region	III
9	Multiple regions	V,VII
10	Multiple regions	I,V
11	Hindfoot and ankle region	IV
12	Hindfoot and ankle region	I,IV
13	Hindfoot and ankle region	IV
14	Hindfoot and ankle region	II
15	Hindfoot and ankle region	IV
16	Hindfoot and ankle region	IV
17	Forefoot region	VII
18	Hindfoot and ankle region	IV
19	Hindfoot and ankle region	IV
20	Forefoot region	VII
21	Hindfoot and ankle region	I
22	Midfoot region	VI
23	Forefoot region	VII
24	Forefoot region	VII
25	Hindfoot and ankle region	III
26	Hindfoot and ankle region	IV
27	Hindfoot and ankle region	IV
28	Multiple regions	III,V,VII
29	Hindfoot and ankle region	II
30	Hindfoot and ankle region	IV
31	Forefoot region	VII
32	Multiple regions	III,V,VII
33	Multiple regions	III,V,VII
34	Hindfoot and ankle region	IV
35	Multiple regions	III,IV,V,VII
36	Multiple regions	III,V,VII
37	Hindfoot and ankle region	IV
38	Multiple regions	V,VII
39	Hindfoot and ankle region	IV
40	Forefoot region	VII
41	Hindfoot and ankle region	IV
42	Hindfoot and ankle region	IV
43	Hindfoot and ankle region	IV
44	Hindfoot and ankle region	II
45	Forefoot region	VII
46	Hindfoot and ankle region	IV
47	Forefoot region	VII
48	Hindfoot and ankle region	I,III
49	Hindfoot and ankle region	IV
50	Forefoot region	VII
51	Hindfoot and ankle region	IV
52	Forefoot region	VIII
53	Multiple regions	V,VII
54	Hindfoot and ankle region	IV
55	Forefoot region	VII
56	Forefoot region	VII
57	Hindfoot and ankle region	IV
58	Midfoot region	V
59	Forefoot region	VII
60	Hindfoot and ankle region	IV
61	Multiple regions	V,VII
62	Hindfoot and ankle region	IV
63	Multiple regions	III, V,VII
64	Multiple regions	V,VI,VII,
65	Hindfoot and ankle region	IV
66	Hindfoot and ankle region	III
67	Hindfoot and ankle region	IV
68	Hindfoot and ankle region	IV
69	Forefoot region	VII
70	Hindfoot and ankle region	IV
71	Forefoot region	VII
72	Hindfoot and ankle region	I
73	Hindfoot and ankle region	IV
74	Hindfoot and ankle region	IV
75	Multiple regions	IV,VI
76	Hindfoot and ankle region	IV
77	Multiple regions	V,VII
78	Multiple regions	III,V,VII
79	Hindfoot and ankle region	IV
80	Multiple regions	III,V,VII
81	Hindfoot and ankle region	I
82	Hindfoot and ankle region	II
83	Forefoot region	VII
84	Hindfoot and ankle region	IV
85	Hindfoot and ankle region	I
86	Multiple regions	V,VII
87	Multiple regions	II,V,VII
88	Hindfoot and ankle region	IV
89	Forefoot region	VII,VIII
90	Hindfoot and ankle region	II
91	Forefoot region	VII
92	Hindfoot and ankle region	I
93	Hindfoot and ankle region	I
94	Midfoot region	V
95	Forefoot region	VII
96	Forefoot region	VII
97	Forefoot region	VII
98	Forefoot region	VII
99	Forefoot region	VII
100	Forefoot region	VII
101	Multiple regions	V,VII
102	Hindfoot and ankle region	II,IV
103	Forefoot region	VIII
104	Forefoot region	VII
105	Hindfoot and ankle region	II,IV
106	Forefoot region	VII
107	Hindfoot and ankle region	IV
108	Hindfoot and ankle region	IV
109	Forefoot region	VII
110	Midfoot region	V
111	Forefoot region	VII
112	Multiple regions	V,VI,VII
113	Hindfoot and ankle region	IV
114	Forefoot region	VII
115	Hindfoot and ankle region	III
116	Forefoot region	VII
117	Hindfoot and ankle region	II
118	Forefoot region	VII
119	Forefoot region	VII
120	Hindfoot and ankle region	III
121	Forefoot region	VII
122	Multiple regions	V,VII
123	Forefoot region	VII
124	Forefoot region	VII
125	Forefoot region	VII
126	Forefoot region	VII
127	Forefoot region	VII
128	Forefoot region	VII
129	Hindfoot and ankle region	IV
130	Forefoot region	VII
131	Hindfoot and ankle region	IV
132	Forefoot region	VII
133	Multiple regions	III,V,VII
134	Forefoot region	VII
135	Hindfoot and ankle region	IV
136	Multiple regions	II,V,VII
137	Hindfoot and ankle region	I
138	Midfoot region	V
139	Forefoot region	VII
140	Multiple regions	V,VII
141	Forefoot region	VII
142	Midfoot region	V
143	Hindfoot and ankle region	IV
144	Hindfoot and ankle region	IV
