# Supplementary material for: Reconstruction of the Foot and Ankle Using Pedicled or Free Flaps: Perioperative Flap Survival Analysis
Source: PLoS One. 2016 Dec 8;11(12):e0167827. doi: 10.1371/journal.pone.0167827 (PMC5145187; doi:10.1371/journal.pone.0167827)
Supplement: S2 Fig — a, Mutilating forefoot injury; b, after forefoot debridement; c and d, design and harvesting of free medial plantar flap; e and f, PN of the flap on the sixth postoperative day. (XLSX) [file pone.0167827.s002.xlsx]

## Sheet: Sheet1
Case No.	Age (years)	Sex	Cigarette smoking	Hypertension	Diabetes mellitus	Osteomyelitis	Preoperative wound bed inflammation	Sides	Etiology	Trauma activation	Anatomical region	Interval from injury to flap transfer (days)	Flap types	Flap names	Flap size (cm)	Vena anastomosis	Donor site closure	Interval from operative to flap survival or necrosis (days)	Postoperative wound infection	Results
127	49	Male	No	No	No	No	Yes	Right	Trauma	Yes	Forefoot region	15	Free flap	Free medial plantar flap	13 × 7	2	FTSG	6	No	Partial necrosis
