# Supplementary material for: Reconstruction of the Foot and Ankle Using Pedicled or Free Flaps: Perioperative Flap Survival Analysis
Source: PLoS One. 2016 Dec 8;11(12):e0167827. doi: 10.1371/journal.pone.0167827 (PMC5145187; doi:10.1371/journal.pone.0167827)
Supplement: S3 Fig — The outcomes of the univariate analysis of risk factors influencing the perioperative flap survival rate. The univariate analysis was performed using the Kaplan-Meier method coupled with a log-rank test. (XLSX) [file pone.0167827.s003.xlsx]

## Sheet: sheet1
CaseNo.	Age (years)	Cigarette smoking (0=nonsmoke,1=smoke)	Hypertension (0=No, 1=Yes)	Osteomyelitis (0=No, 1=Yes)	Preoperative wound bed inflammation (0=No, 1=Yes)	Trauma activation (0=No, 1=Yes)	Anatomical region	Flap types	Intervals from flap transfer to flap survival (days)	Postoperative wound infection (0=No, 1=Yes)	Results (CS=complete survival, PN=partial necrosis, CN=complete necrosis)
1	50	1	1	0	0	1	Hindfoot and ankle region	Pedicled flap	7	0	CS
2	4	0	0	0	0	1	Multiple regions	Free flap	7	0	CS
3	40	1	0	1	1	1	Hindfoot and ankle region	Pedicled flap	9	1	PN
4	9	0	0	0	0	1	Hindfoot and ankle region	Pedicled flap	6	0	CS
5	28	1	0	0	0	1	Hindfoot and ankle region	Pedicled flap	6	1	PN
6	41	0	0	1	1	1	Hindfoot and ankle region	Pedicled flap	8	0	CS
7	50	1	0	0	0	0	Hindfoot and ankle region	Pedicled flap	9	0	CS
8	34	0	0	0	0	1	Hindfoot and ankle region	Pedicled flap	7	0	CS
9	6	0	0	0	0	1	Multiple regions	Free flap	6	0	CS
10	50	0	0	0	0	1	Multiple regions	Free flap	5	0	CS
11	55	1	1	1	1	1	Hindfoot and ankle region	Pedicled flap	9	1	PN
12	19	0	0	0	1	1	Hindfoot and ankle region	Pedicled flap	10	0	CS
13	5	0	0	0	0	1	Hindfoot and ankle region	Pedicled flap	9	0	CS
14	64	1	1	0	0	0	Hindfoot and ankle region	Pedicled flap	8	0	CS
15	20	0	1	0	0	0	Hindfoot and ankle region	Pedicled flap	8	0	CS
16	36	0	0	0	0	1	Hindfoot and ankle region	Pedicled flap	7	0	CS
17	9	0	0	1	1	1	Forefoot region	Pedicled flap	8	1	PN
18	39	0	0	0	1	1	Hindfoot and ankle region	Pedicled flap	8	0	CS
19	45	0	1	0	0	1	Hindfoot and ankle region	Pedicled flap	8	0	CS
20	48	1	0	1	1	1	Forefoot region	Pedicled flap	9	0	CS
21	63	0	0	0	0	0	Hindfoot and ankle region	Pedicled flap	6	0	CS
22	39	0	0	0	1	0	Midfoot region	Pedicled flap	7	1	CN
23	40	0	0	0	0	1	Forefoot region	Pedicled flap	9	1	CN
24	54	1	0	0	0	0	Forefoot region	Pedicled flap	9	0	CS
25	59	1	0	0	1	1	Hindfoot and ankle region	Pedicled flap	11	1	CN
26	41	0	0	1	1	1	Hindfoot and ankle region	Pedicled flap	10	0	CS
27	45	0	0	0	0	1	Hindfoot and ankle region	Pedicled flap	10	0	CS
28	18	0	0	0	0	1	Multiple regions	Free flap	7	0	CS
29	31	1	0	0	0	1	Hindfoot and ankle region	Pedicled flap	12	0	CS
30	29	0	0	0	0	1	Hindfoot and ankle region	Pedicled flap	10	0	CS
31	43	0	1	0	0	1	Forefoot region	Pedicled flap	7	0	CS
32	48	0	0	0	0	1	Multiple regions	Free flap	7	0	CS
33	39	0	0	0	0	1	Multiple regions	Pedicled flap	8	0	CS
34	7	0	0	0	0	1	Hindfoot and ankle region	Pedicled flap	8	0	CS
35	58	1	0	0	0	1	Multiple regions	Free flap	7	0	CS
36	9	0	0	0	0	1	Multiple regions	Pedicled flap	9	0	CS
37	39	0	1	0	0	1	Hindfoot and ankle region	Pedicled flap	8	0	CS
38	46	0	0	0	0	1	Multiple regions	Pedicled flap	9	0	CS
39	8	0	0	0	0	1	Hindfoot and ankle region	Pedicled flap	9	0	CS
40	41	1	0	0	0	1	Forefoot region	Pedicled flap	9	0	CS
41	42	0	0	0	0	1	Hindfoot and ankle region	Pedicled flap	10	0	CS
42	7	0	0	0	0	1	Hindfoot and ankle region	Free flap	7	0	CS
43	6	0	0	0	0	1	Hindfoot and ankle region	Pedicled flap	8	0	CS
44	59	0	1	1	1	0	Hindfoot and ankle region	Pedicled flap	8	1	CS
45	26	0	0	0	0	1	Forefoot region	Free flap	7	0	CS
46	50	1	0	0	0	1	Hindfoot and ankle region	Pedicled flap	9	0	CS
47	30	1	0	0	0	1	Forefoot region	Pedicled flap	10	1	CS
48	44	1	0	0	0	1	Hindfoot and ankle region	Free flap	7	0	CS
49	8	0	0	0	0	1	Hindfoot and ankle region	Pedicled flap	9	0	CS
50	28	0	0	0	0	1	Forefoot region	Free flap	7	0	CS
51	56	0	0	1	1	1	Hindfoot and ankle region	Pedicled flap	9	0	CS
52	42	1	0	0	0	0	Forefoot region	Pedicled flap	6	0	CS
53	53	0	0	1	1	1	Multiple regions	Free flap	7	1	CS
54	63	0	0	0	0	0	Hindfoot and ankle region	Pedicled flap	9	0	CS
55	37	1	0	1	1	1	Forefoot region	Free flap	7	0	CS
56	38	0	1	0	0	1	Forefoot region	Free flap	7	0	CS
57	6	0	0	0	0	1	Hindfoot and ankle region	Pedicled flap	7	0	CS
58	6	0	0	0	0	1	Midfoot region	Pedicled flap	7	0	CS
59	34	0	0	0	1	1	Forefoot region	Pedicled flap	10	1	CN
60	8	0	0	0	0	1	Hindfoot and ankle region	Pedicled flap	9	0	CS
61	32	0	0	0	0	1	Multiple regions	Pedicled flap	10	0	CS
62	57	0	0	0	0	0	Hindfoot and ankle region	Pedicled flap	9	0	CS
63	36	1	0	0	0	1	Multiple regions	Free flap	7	0	CS
64	44	0	0	0	0	1	Multiple regions	Free flap	7	0	CS
65	60	0	0	1	1	1	Hindfoot and ankle region	Pedicled flap	9	1	CN
66	45	0	0	0	0	1	Hindfoot and ankle region	Pedicled flap	9	0	CS
67	39	1	0	1	1	0	Hindfoot and ankle region	Pedicled flap	7	0	CS
68	44	1	0	1	1	0	Hindfoot and ankle region	Pedicled flap	7	1	PN
69	25	0	0	0	0	0	Forefoot region	Free flap	13	1	CS
70	74	0	1	0	0	0	Hindfoot and ankle region	Pedicled flap	7	0	CS
71	51	0	0	1	1	0	Forefoot region	Pedicled flap	9	1	PN
72	50	0	1	0	0	0	Hindfoot and ankle region	Pedicled flap	8	0	PN
73	44	1	0	0	0	0	Hindfoot and ankle region	Pedicled flap	9	0	PN
74	51	1	0	0	0	0	Hindfoot and ankle region	Pedicled flap	7	0	CS
75	56	0	0	0	0	1	Multiple regions	Free flap	7	0	CS
76	33	1	0	1	1	0	Hindfoot and ankle region	Pedicled flap	8	0	CS
77	42	0	0	0	0	1	Multiple regions	Pedicled flap	7	0	CS
78	6	0	0	0	0	1	Multiple regions	Free flap	9	0	CS
79	31	1	0	0	1	0	Hindfoot and ankle region	Pedicled flap	9	0	CS
80	58	0	1	0	1	1	Multiple regions	Free flap	7	0	CS
81	48	0	0	0	0	1	Hindfoot and ankle region	Pedicled flap	7	0	CS
82	50	0	0	0	0	1	Hindfoot and ankle region	Pedicled flap	9	1	CS
83	34	1	0	0	0	1	Forefoot region	Free flap	7	0	CS
84	39	1	0	0	0	1	Hindfoot and ankle region	Pedicled flap	9	1	PN
85	67	0	0	0	0	1	Hindfoot and ankle region	Pedicled flap	9	0	PN
86	40	0	0	0	0	1	Multiple regions	Free flap	7	0	CS
87	57	0	0	0	0	1	Multiple regions	Pedicled flap	7	0	CS
88	3	0	0	0	0	1	Hindfoot and ankle region	Pedicled flap	8	0	CS
89	35	1	0	0	0	1	Forefoot region	Free flap	6	0	CS
90	5	0	0	0	0	1	Hindfoot and ankle region	Pedicled flap	7	0	CS
91	52	0	0	0	0	0	Forefoot region	Pedicled flap	7	0	CS
92	49	0	0	0	0	1	Hindfoot and ankle region	Pedicled flap	9	0	CS
93	40	1	0	0	0	0	Hindfoot and ankle region	Pedicled flap	9	1	CS
94	3	0	0	0	0	1	Midfoot region	Free flap	7	0	CS
95	52	1	1	0	1	0	Forefoot region	Pedicled flap	10	1	PN
96	41	0	0	0	0	1	Forefoot region	Pedicled flap	7	0	CS
97	44	0	0	1	1	1	Forefoot region	Pedicled flap	9	0	CS
98	18	1	1	0	0	1	Forefoot region	Free flap	7	0	CS
99	51	0	0	1	1	1	Forefoot region	Free flap	7	1	CS
100	35	1	0	0	1	1	Forefoot region	Free flap	7	0	CS
101	34	0	0	0	1	1	Multiple regions	Free flap	7	0	CS
102	38	0	1	1	1	1	Hindfoot and ankle region	Free flap	9	1	CS
103	62	0	0	1	1	1	Forefoot region	Free flap	7	0	CS
105	22	1	0	0	0	1	Hindfoot and ankle region	Free flap	7	1	CS
106	30	0	0	0	0	1	Forefoot region	Free flap	7	0	CS
107	65	0	0	1	1	1	Hindfoot and ankle region	Pedicled flap	11	1	CN
108	47	1	1	1	1	0	Hindfoot and ankle region	Pedicled flap	10	0	CS
109	24	0	0	0	1	1	Forefoot region	Free flap	8	1	CS
110	13	0	0	0	0	1	Midfoot region	Free flap	7	0	CS
111	47	0	0	0	0	1	Forefoot region	Free flap	7	0	CS
112	46	1	0	1	1	1	Multiple regions	Free flap	7	0	CS
113	65	0	0	0	0	1	Hindfoot and ankle region	Pedicled flap	7	0	CS
114	21	0	0	0	1	1	Forefoot region	Free flap	9	1	CS
115	70	0	0	0	0	1	Hindfoot and ankle region	Pedicled flap	7	0	CS
117	35	0	0	0	0	1	Hindfoot and ankle region	Pedicled flap	7	0	CS
118	41	1	0	0	0	1	Forefoot region	Free flap	7	0	CS
119	38	0	0	0	0	1	Forefoot region	Pedicled flap	10	0	CS
120	34	0	0	0	0	1	Hindfoot and ankle region	Free flap	7	0	CS
121	8	0	0	0	0	1	Forefoot region	Free flap	7	0	CS
122	34	0	0	1	1	1	Multiple regions	Free flap	7	0	CS
123	60	1	0	1	1	1	Forefoot region	Free flap	7	0	CS
124	37	0	0	0	1	1	Forefoot region	Free flap	7	0	CS
125	60	1	0	0	0	1	Forefoot region	Free flap	7	0	CS
126	53	1	0	0	0	0	Forefoot region	Free flap	7	0	CS
127	49	0	0	0	1	1	Forefoot region	Free flap	6	0	PN
128	51	1	0	0	0	1	Forefoot region	Free flap	7	0	CS
129	39	0	0	1	1	0	Hindfoot and ankle region	Pedicled flap	7	0	CS
130	57	1	1	0	0	1	Forefoot region	Pedicled flap	7	0	CS
131	42	0	0	0	0	0	Hindfoot and ankle region	Pedicled flap	10	0	CS
132	33	0	0	0	0	1	Forefoot region	Pedicled flap	11	0	CN
133	7	0	0	0	0	0	Multiple regions	Pedicled flap	7	0	CS
134	14	0	0	0	0	1	Forefoot region	Free flap	9	0	CS
135	51	0	0	1	1	1	Hindfoot and ankle region	Pedicled flap	7	0	CS
136	7	0	0	0	0	1	Multiple regions	Free flap	7	0	CS
137	51	0	0	0	0	0	Hindfoot and ankle region	Free flap	7	0	CS
138	37	0	0	0	0	1	Midfoot region	Free flap	7	0	CS
139	42	0	0	0	0	1	Forefoot region	Free flap	7	0	CS
140	20	1	0	0	0	1	Multiple regions	Free flap	7	0	CS
141	37	1	0	0	0	1	Forefoot region	Free flap	7	0	CS
142	41	0	0	0	0	1	Midfoot region	Free flap	7	0	CS
143	38	0	0	0	0	1	Hindfoot and ankle region	Free flap	7	0	CS
144	67	0	0	0	0	1	Hindfoot and ankle region	Pedicled flap	6	0	CS
