# Supplementary material for: Reconstruction of the Foot and Ankle Using Pedicled or Free Flaps: Perioperative Flap Survival Analysis
Source: PLoS One. 2016 Dec 8;11(12):e0167827. doi: 10.1371/journal.pone.0167827 (PMC5145187; doi:10.1371/journal.pone.0167827)
Supplement: S1 Table — (XLSX) [file pone.0167827.s004.xlsx]

## Sheet: SA and logistic-Overall
Case No.	Cigarette smoking (0=nonsmoke, 1=smoke)	Hypertension (0=No,1=Yes)	Diabetes mellitus	Osteomyelitis (0=No, 1=Yes)	Preoperative wound bed inflammation (0=No, 1=Yes)	Etiology
1	1	1	No	0	0	Trauma
2	0	0	No	0	0	Trauma
3	1	0	No	1	1	Trauma
4	0	0	No	0	0	Trauma
5	1	0	No	0	0	Trauma
6	0	0	No	1	1	Trauma
7	1	0	No	0	0	Post tumor resection
8	0	0	No	0	0	Trauma
9	0	0	No	0	0	Trauma
10	0	0	No	0	0	Trauma
11	1	1	Yes	1	1	Trauma
12	0	0	No	0	1	Trauma
13	0	0	No	0	0	Trauma
14	1	1	No	0	0	Skin ulcers and inflammation
15	0	1	No	0	0	Skin ulcers and inflammation
16	0	0	No	0	0	Trauma
17	0	0	No	1	1	Trauma
18	0	0	No	0	1	Trauma
19	0	1	No	0	0	Trauma
20	1	0	No	1	1	Trauma
21	0	0	No	0	0	Post tumor resection
22	0	0	No	0	1	Skin ulcers and inflammation
23	0	0	No	0	0	Trauma
24	1	0	No	0	0	Skin ulcers and inflammation
25	1	0	No	0	1	Trauma
26	0	0	No	1	1	Trauma
27	0	0	No	0	0	Trauma
28	0	0	No	0	0	Trauma
29	1	0	No	0	0	Trauma
30	0	0	No	0	0	Trauma
31	0	1	No	0	0	Trauma
32	0	0	No	0	0	Trauma
33	0	0	No	0	0	Trauma
34	0	0	No	0	0	Trauma
35	1	0	No	0	0	Trauma
36	0	0	No	0	0	Trauma
37	0	1	No	0	0	Trauma
38	0	0	No	0	0	Trauma
39	0	0	No	0	0	Trauma
40	1	0	No	0	0	Trauma
41	0	0	No	0	0	Trauma
42	0	0	No	0	0	Trauma
43	0	0	No	0	0	Trauma
44	0	1	No	1	1	Skin ulcers and inflammation
45	0	0	No	0	0	Trauma
46	1	0	No	0	0	Trauma
47	1	0	No	0	0	Trauma
48	1	0	No	0	0	Trauma
49	0	0	No	0	0	Trauma
50	0	0	No	0	0	Trauma
51	0	0	No	1	1	Trauma
52	1	0	No	0	0	Skin ulcers and inflammation
53	0	0	No	1	1	Trauma
54	0	0	No	0	0	Post tumor resection
55	1	0	No	1	1	Trauma
56	0	1	No	0	0	Trauma
57	0	0	No	0	0	Trauma
58	0	0	No	0	0	Trauma
59	0	0	No	0	1	Trauma
60	0	0	No	0	0	Trauma
61	0	0	No	0	0	Trauma
62	0	0	No	0	0	Post tumor resection
63	1	0	No	0	0	Trauma
64	0	0	No	0	0	Trauma
65	0	0	No	1	1	Trauma
66	0	0	No	0	0	Trauma
67	1	0	No	1	1	Skin ulcers and inflammation
68	1	0	No	1	1	Skin ulcers and inflammation
69	0	0	No	0	0	Post tumor resection
70	0	1	No	0	0	Post tumor resection
71	0	0	No	1	1	Skin ulcers and inflammation
72	0	1	No	0	0	Skin ulcers and inflammation
73	1	0	No	0	0	Scar contracture
74	1	0	Yes	0	0	Diabetic foot
75	0	0	No	0	0	Trauma
76	1	0	No	1	1	Skin ulcers and inflammation
77	0	0	No	0	0	Trauma
78	0	0	No	0	0	Trauma
79	1	0	No	0	1	Skin ulcers and inflammation
80	0	1	No	0	1	Trauma
81	0	0	No	0	0	Trauma
82	0	0	No	0	0	Trauma
83	1	0	No	0	0	Trauma
84	1	0	No	0	0	Trauma
85	0	0	No	0	0	Trauma
86	0	0	No	0	0	Trauma
87	0	0	Yes	0	0	Trauma
88	0	0	No	0	0	Trauma
89	1	0	No	0	0	Trauma
90	0	0	No	0	0	Trauma
91	0	0	No	0	0	Scar contracture
92	0	0	No	0	0	Trauma
93	1	0	No	0	0	Post tumor resection
94	0	0	No	0	0	Trauma
95	1	1	No	0	1	Skin ulcers and inflammation
96	0	0	No	0	0	Trauma
97	0	0	No	1	1	Trauma
98	1	1	No	0	0	Trauma
99	0	0	No	1	1	Trauma
100	1	0	No	0	1	Trauma
101	0	0	No	0	1	Trauma
102	0	1	No	1	1	Trauma
103	0	0	Yes	1	1	Trauma
104	1	0	No	1	1	Trauma
105	1	0	No	0	0	Trauma
106	0	0	No	0	0	Trauma
107	0	0	No	1	1	Trauma
108	1	1	Yes	1	1	Skin ulcers and inflammation
109	0	0	No	0	1	Trauma
110	0	0	No	0	0	Trauma
111	0	0	Yes	0	0	Trauma
112	1	0	No	1	1	Trauma
113	0	0	No	0	0	Trauma
114	0	0	No	0	1	Trauma
115	0	0	No	0	0	Trauma
116	1	0	No	0	1	Trauma
117	0	0	No	0	0	Trauma
118	1	0	No	0	0	Trauma
119	0	0	No	0	0	Trauma
120	0	0	No	0	0	Trauma
121	0	0	No	0	0	Trauma
122	0	0	No	1	1	Trauma
123	1	0	No	1	1	Trauma
124	0	0	No	0	1	Trauma
125	1	0	No	0	0	Trauma
126	1	0	No	0	0	Post tumor resection
127	0	0	No	0	1	Trauma
128	1	0	No	0	0	Trauma
129	0	0	No	1	1	Skin ulcers and inflammation
130	1	1	No	0	0	Trauma
131	0	0	Yes	0	0	Diabetic foot
132	0	0	No	0	0	Trauma
133	0	0	No	0	0	Scar contracture
134	0	0	No	0	0	Trauma
135	0	0	No	1	1	Trauma
136	0	0	No	0	0	Trauma
137	0	0	No	0	0	Skin ulcers and inflammation
138	0	0	No	0	0	Trauma
139	0	0	No	0	0	Trauma
140	1	0	No	0	0	Trauma
141	1	0	No	0	0	Trauma
142	0	0	No	0	0	Trauma
143	0	0	No	0	0	Trauma
144	0	0	No	0	0	Trauma
