# Supplementary material for: Reconstruction of the Foot and Ankle Using Pedicled or Free Flaps: Perioperative Flap Survival Analysis
Source: PLoS One. 2016 Dec 8;11(12):e0167827. doi: 10.1371/journal.pone.0167827 (PMC5145187; doi:10.1371/journal.pone.0167827)
Supplement: S2 Table — (XLSX) [file pone.0167827.s005.xlsx]

## Sheet: SA and logistic-Overall
Case No.	Etiology	Trauma activation (0=No, 1=Yes)	Acute and subacute stage	Flap types	Postoperative wound infection (0=No, 1=Yes)	Results (CS=complete survival, PN=partial necrosis, CN= complete necrosis)
1	Trauma	1	Acute stage	Pedicle flap	0	CS
2	Trauma	1	Acute stage	Free flap	0	CS
3	Trauma	1	Subacute stage	Pedicle flap	1	PN
4	Trauma	1	Acute stage	Pedicle flap	0	CS
5	Trauma	1	Subacute stage	Pedicle flap	1	PN
6	Trauma	1	Subacute stage	Pedicle flap	0	CS
8	Trauma	1	Subacute stage	Pedicle flap	0	CS
9	Trauma	1	Subacute stage	Free flap	0	CS
10	Trauma	1	Subacute stage	Free flap	0	CS
11	Trauma	1	Subacute stage	Pedicle flap	1	PN
12	Trauma	1	Subacute stage	Pedicle flap	0	CS
13	Trauma	1	Subacute stage	Pedicle flap	0	CS
16	Trauma	1	Subacute stage	Pedicle flap	0	CS
17	Trauma	1	Subacute stage	Pedicle flap	1	PN
18	Trauma	1	Subacute stage	Pedicle flap	0	CS
19	Trauma	1	Subacute stage	Pedicle flap	0	CS
20	Trauma	1	Subacute stage	Pedicle flap	0	CS
23	Trauma	1	Subacute stage	Pedicle flap	1	CN
25	Trauma	1	Subacute stage	Pedicle flap	1	CN
26	Trauma	1	Subacute stage	Pedicle flap	0	CS
27	Trauma	1	Subacute stage	Pedicle flap	0	CS
28	Trauma	1	Subacute stage	Free flap	0	CS
29	Trauma	1	Subacute stage	Pedicle flap	0	CS
30	Trauma	1	Subacute stage	Pedicle flap	0	CS
31	Trauma	1	Subacute stage	Pedicle flap	0	CS
32	Trauma	1	Acute stage	Free flap	0	CS
33	Trauma	1	Subacute stage	Pedicle flap	0	CS
34	Trauma	1	Subacute stage	Pedicle flap	0	CS
35	Trauma	1	Subacute stage	Free flap	0	CS
36	Trauma	1	Subacute stage	Pedicle flap	0	CS
37	Trauma	1	Subacute stage	Pedicle flap	0	CS
38	Trauma	1	Subacute stage	Pedicle flap	0	CS
39	Trauma	1	Subacute stage	Pedicle flap	0	CS
40	Trauma	1	Subacute stage	Pedicle flap	0	CS
41	Trauma	1	Subacute stage	Pedicle flap	0	CS
42	Trauma	1	Subacute stage	Free flap	0	CS
43	Trauma	1	Subacute stage	Pedicle flap	0	CS
45	Trauma	1	Subacute stage	Free flap	0	CS
46	Trauma	1	Subacute stage	Pedicle flap	0	CS
47	Trauma	1	Subacute stage	Pedicle flap	1	CS
48	Trauma	1	Subacute stage	Free flap	0	CS
49	Trauma	1	Subacute stage	Pedicle flap	0	CS
50	Trauma	1	Subacute stage	Free flap	0	CS
51	Trauma	1	Subacute stage	Pedicle flap	0	CS
53	Trauma	1	Subacute stage	Free flap	1	CS
55	Trauma	1	Subacute stage	Free flap	0	CS
56	Trauma	1	Subacute stage	Free flap	0	CS
57	Trauma	1	Subacute stage	Pedicle flap	0	CS
58	Trauma	1	Acute stage	Pedicle flap	0	CS
59	Trauma	1	Subacute stage	Pedicle flap	1	CN
60	Trauma	1	Acute stage	Pedicle flap	0	CS
61	Trauma	1	Subacute stage	Pedicle flap	0	CS
63	Trauma	1	Subacute stage	Free flap	0	CS
64	Trauma	1	Subacute stage	Free flap	0	CS
65	Trauma	1	Subacute stage	Pedicle flap	1	CN
66	Trauma	1	Subacute stage	Pedicle flap	0	CS
75	Trauma	1	Subacute stage	Free flap	0	CS
77	Trauma	1	Subacute stage	Pedicle flap	0	CS
78	Trauma	1	Subacute stage	Free flap	0	CS
80	Trauma	1	Subacute stage	Free flap	0	CS
81	Trauma	1	Acute stage	Pedicle flap	0	CS
82	Trauma	1	Subacute stage	Pedicle flap	1	CS
83	Trauma	1	Subacute stage	Free flap	0	CS
84	Trauma	1	Subacute stage	Pedicle flap	1	PN
85	Trauma	1	Subacute stage	Pedicle flap	0	PN
86	Trauma	1	Subacute stage	Free flap	0	CS
87	Trauma	1	Subacute stage	Pedicle flap	0	CS
88	Trauma	1	Subacute stage	Pedicle flap	0	CS
89	Trauma	1	Subacute stage	Free flap	0	CS
90	Trauma	1	Subacute stage	Pedicle flap	0	CS
92	Trauma	1	Subacute stage	Pedicle flap	0	CS
94	Trauma	1	Subacute stage	Free flap	0	CS
96	Trauma	1	Subacute stage	Pedicle flap	0	CS
97	Trauma	1	Subacute stage	Pedicle flap	0	CS
98	Trauma	1	Subacute stage	Free flap	0	CS
99	Trauma	1	Subacute stage	Free flap	1	CS
100	Trauma	1	Subacute stage	Free flap	0	CS
101	Trauma	1	Subacute stage	Free flap	0	CS
102	Trauma	1	Subacute stage	Free flap	1	CS
103	Trauma	1	Subacute stage	Free flap	0	CS
104	Trauma	1	Subacute stage	Free flap	1	CN
105	Trauma	1	Subacute stage	Free flap	1	CS
106	Trauma	1	Subacute stage	Free flap	0	CS
107	Trauma	1	Subacute stage	Pedicle flap	1	CN
109	Trauma	1	Subacute stage	Free flap	1	CS
110	Trauma	1	Subacute stage	Free flap	0	CS
111	Trauma	1	Subacute stage	Free flap	0	CS
112	Trauma	1	Subacute stage	Free flap	0	CS
113	Trauma	1	Subacute stage	Pedicle flap	0	CS
114	Trauma	1	Subacute stage	Free flap	1	CS
115	Trauma	1	Subacute stage	Pedicle flap	0	CS
116	Trauma	1	Subacute stage	Free flap	1	CN
117	Trauma	1	Subacute stage	Pedicle flap	0	CS
118	Trauma	1	Subacute stage	Free flap	0	CS
119	Trauma	1	Acute stage	Pedicle flap	0	CS
120	Trauma	1	Subacute stage	Free flap	0	CS
121	Trauma	1	Subacute stage	Free flap	0	CS
122	Trauma	1	Subacute stage	Free flap	0	CS
123	Trauma	1	Subacute stage	Free flap	0	CS
124	Trauma	1	Subacute stage	Free flap	0	CS
125	Trauma	1	Subacute stage	Free flap	0	CS
127	Trauma	1	Subacute stage	Free flap	0	PN
128	Trauma	1	Subacute stage	Free flap	0	CS
130	Trauma	1	Subacute stage	Pedicle flap	0	CS
132	Trauma	1	Subacute stage	Pedicle flap	0	CN
134	Trauma	1	Subacute stage	Free flap	0	CS
135	Trauma	1	Subacute stage	Pedicle flap	0	CS
136	Trauma	1	Subacute stage	Free flap	0	CS
138	Trauma	1	Subacute stage	Free flap	0	CS
139	Trauma	1	Subacute stage	Free flap	0	CS
140	Trauma	1	Subacute stage	Free flap	0	CS
141	Trauma	1	Subacute stage	Free flap	0	CS
142	Trauma	1	Subacute stage	Free flap	0	CS
143	Trauma	1	Subacute stage	Free flap	0	CS
144	Trauma	1	Subacute stage	Pedicle flap	0	CS
