# Supplementary material for: Reconstruction of the Foot and Ankle Using Pedicled or Free Flaps: Perioperative Flap Survival Analysis
Source: PLoS One. 2016 Dec 8;11(12):e0167827. doi: 10.1371/journal.pone.0167827 (PMC5145187; doi:10.1371/journal.pone.0167827)
Supplement: S4 Table — (XLSX) [file pone.0167827.s007.xlsx]

## Sheet: Pedicled+free flap-cox model 
CaseNo.	Osteomyelitis (0=No, 1=Yes)	Preoperative wound bed inflammation (0=No, 1=Yes)	Anatomical region	Flap types	Intervals from flap transfer to flap survival (days)	Postoperative wound infection (0=No, 1=Yes)	Results (CS=complete survival, PN=partial necrosis, CN=complete necrosis)
1	0	0	Hindfoot and ankle region	Pedicled flap	7	0	CS
2	0	0	Multiple regions	Free flap	7	0	CS
3	1	1	Hindfoot and ankle region	Pedicled flap	9	1	PN
4	0	0	Hindfoot and ankle region	Pedicled flap	6	0	CS
5	0	0	Hindfoot and ankle region	Pedicled flap	6	1	PN
6	1	1	Hindfoot and ankle region	Pedicled flap	8	0	CS
7	0	0	Hindfoot and ankle region	Pedicled flap	9	0	CS
8	0	0	Hindfoot and ankle region	Pedicled flap	7	0	CS
9	0	0	Multiple regions	Free flap	6	0	CS
10	0	0	Multiple regions	Free flap	5	0	CS
11	1	1	Hindfoot and ankle region	Pedicled flap	9	1	PN
12	0	1	Hindfoot and ankle region	Pedicled flap	10	0	CS
13	0	0	Hindfoot and ankle region	Pedicled flap	9	0	CS
14	0	0	Hindfoot and ankle region	Pedicled flap	8	0	CS
15	0	0	Hindfoot and ankle region	Pedicled flap	8	0	CS
16	0	0	Hindfoot and ankle region	Pedicled flap	7	0	CS
17	1	1	Forefoot region	Pedicled flap	8	1	PN
18	0	1	Hindfoot and ankle region	Pedicled flap	8	0	CS
19	0	0	Hindfoot and ankle region	Pedicled flap	8	0	CS
20	1	1	Forefoot region	Pedicled flap	9	0	CS
21	0	0	Hindfoot and ankle region	Pedicled flap	6	0	CS
22	0	1	Midfoot region	Pedicled flap	7	1	CN
23	0	0	Forefoot region	Pedicled flap	9	1	CN
24	0	0	Forefoot region	Pedicled flap	9	0	CS
25	0	1	Hindfoot and ankle region	Pedicled flap	11	1	CN
26	1	1	Hindfoot and ankle region	Pedicled flap	10	0	CS
27	0	0	Hindfoot and ankle region	Pedicled flap	10	0	CS
28	0	0	Multiple regions	Free flap	7	0	CS
29	0	0	Hindfoot and ankle region	Pedicled flap	12	0	CS
30	0	0	Hindfoot and ankle region	Pedicled flap	10	0	CS
31	0	0	Forefoot region	Pedicled flap	7	0	CS
32	0	0	Multiple regions	Free flap	7	0	CS
33	0	0	Multiple regions	Pedicled flap	8	0	CS
34	0	0	Hindfoot and ankle region	Pedicled flap	8	0	CS
35	0	0	Multiple regions	Free flap	7	0	CS
36	0	0	Multiple regions	Pedicled flap	9	0	CS
37	0	0	Hindfoot and ankle region	Pedicled flap	8	0	CS
38	0	0	Multiple regions	Pedicled flap	9	0	CS
39	0	0	Hindfoot and ankle region	Pedicled flap	9	0	CS
40	0	0	Forefoot region	Pedicled flap	9	0	CS
41	0	0	Hindfoot and ankle region	Pedicled flap	10	0	CS
42	0	0	Hindfoot and ankle region	Free flap	7	0	CS
43	0	0	Hindfoot and ankle region	Pedicled flap	8	0	CS
44	1	1	Hindfoot and ankle region	Pedicled flap	8	1	CS
45	0	0	Forefoot region	Free flap	7	0	CS
46	0	0	Hindfoot and ankle region	Pedicled flap	9	0	CS
47	0	0	Forefoot region	Pedicled flap	10	1	CS
48	0	0	Hindfoot and ankle region	Free flap	7	0	CS
49	0	0	Hindfoot and ankle region	Pedicled flap	9	0	CS
50	0	0	Forefoot region	Free flap	7	0	CS
51	1	1	Hindfoot and ankle region	Pedicled flap	9	0	CS
52	0	0	Forefoot region	Pedicled flap	6	0	CS
53	1	1	Multiple regions	Free flap	7	1	CS
54	0	0	Hindfoot and ankle region	Pedicled flap	9	0	CS
55	1	1	Forefoot region	Free flap	7	0	CS
56	0	0	Forefoot region	Free flap	7	0	CS
57	0	0	Hindfoot and ankle region	Pedicled flap	7	0	CS
58	0	0	Midfoot region	Pedicled flap	7	0	CS
59	0	1	Forefoot region	Pedicled flap	10	1	CN
60	0	0	Hindfoot and ankle region	Pedicled flap	9	0	CS
61	0	0	Multiple regions	Pedicled flap	10	0	CS
62	0	0	Hindfoot and ankle region	Pedicled flap	9	0	CS
63	0	0	Multiple regions	Free flap	7	0	CS
64	0	0	Multiple regions	Free flap	7	0	CS
65	1	1	Hindfoot and ankle region	Pedicled flap	9	1	CN
66	0	0	Hindfoot and ankle region	Pedicled flap	9	0	CS
67	1	1	Hindfoot and ankle region	Pedicled flap	7	0	CS
68	1	1	Hindfoot and ankle region	Pedicled flap	7	1	PN
69	0	0	Forefoot region	Free flap	13	1	CS
70	0	0	Hindfoot and ankle region	Pedicled flap	7	0	CS
71	1	1	Forefoot region	Pedicled flap	9	1	PN
72	0	0	Hindfoot and ankle region	Pedicled flap	8	0	PN
73	0	0	Hindfoot and ankle region	Pedicled flap	9	0	PN
74	0	0	Hindfoot and ankle region	Pedicled flap	7	0	CS
75	0	0	Multiple regions	Free flap	7	0	CS
76	1	1	Hindfoot and ankle region	Pedicled flap	8	0	CS
77	0	0	Multiple regions	Pedicled flap	7	0	CS
78	0	0	Multiple regions	Free flap	9	0	CS
79	0	1	Hindfoot and ankle region	Pedicled flap	9	0	CS
80	0	1	Multiple regions	Free flap	7	0	CS
81	0	0	Hindfoot and ankle region	Pedicled flap	7	0	CS
82	0	0	Hindfoot and ankle region	Pedicled flap	9	1	CS
83	0	0	Forefoot region	Free flap	7	0	CS
84	0	0	Hindfoot and ankle region	Pedicled flap	9	1	PN
85	0	0	Hindfoot and ankle region	Pedicled flap	9	0	PN
86	0	0	Multiple regions	Free flap	7	0	CS
87	0	0	Multiple regions	Pedicled flap	7	0	CS
88	0	0	Hindfoot and ankle region	Pedicled flap	8	0	CS
89	0	0	Forefoot region	Free flap	6	0	CS
90	0	0	Hindfoot and ankle region	Pedicled flap	7	0	CS
91	0	0	Forefoot region	Pedicled flap	7	0	CS
92	0	0	Hindfoot and ankle region	Pedicled flap	9	0	CS
93	0	0	Hindfoot and ankle region	Pedicled flap	9	1	CS
94	0	0	Midfoot region	Free flap	7	0	CS
95	0	1	Forefoot region	Pedicled flap	10	1	PN
96	0	0	Forefoot region	Pedicled flap	7	0	CS
97	1	1	Forefoot region	Pedicled flap	9	0	CS
98	0	0	Forefoot region	Free flap	7	0	CS
99	1	1	Forefoot region	Free flap	7	1	CS
100	0	1	Forefoot region	Free flap	7	0	CS
101	0	1	Multiple regions	Free flap	7	0	CS
102	1	1	Hindfoot and ankle region	Free flap	9	1	CS
103	1	1	Forefoot region	Free flap	7	0	CS
105	0	0	Hindfoot and ankle region	Free flap	7	1	CS
106	0	0	Forefoot region	Free flap	7	0	CS
107	1	1	Hindfoot and ankle region	Pedicled flap	11	1	CN
108	1	1	Hindfoot and ankle region	Pedicled flap	10	0	CS
109	0	1	Forefoot region	Free flap	8	1	CS
110	0	0	Midfoot region	Free flap	7	0	CS
111	0	0	Forefoot region	Free flap	7	0	CS
112	1	1	Multiple regions	Free flap	7	0	CS
113	0	0	Hindfoot and ankle region	Pedicled flap	7	0	CS
114	0	1	Forefoot region	Free flap	9	1	CS
115	0	0	Hindfoot and ankle region	Pedicled flap	7	0	CS
117	0	0	Hindfoot and ankle region	Pedicled flap	7	0	CS
118	0	0	Forefoot region	Free flap	7	0	CS
119	0	0	Forefoot region	Pedicled flap	10	0	CS
120	0	0	Hindfoot and ankle region	Free flap	7	0	CS
121	0	0	Forefoot region	Free flap	7	0	CS
122	1	1	Multiple regions	Free flap	7	0	CS
123	1	1	Forefoot region	Free flap	7	0	CS
124	0	1	Forefoot region	Free flap	7	0	CS
125	0	0	Forefoot region	Free flap	7	0	CS
126	0	0	Forefoot region	Free flap	7	0	CS
127	0	1	Forefoot region	Free flap	6	0	PN
128	0	0	Forefoot region	Free flap	7	0	CS
129	1	1	Hindfoot and ankle region	Pedicled flap	7	0	CS
130	0	0	Forefoot region	Pedicled flap	7	0	CS
131	0	0	Hindfoot and ankle region	Pedicled flap	10	0	CS
132	0	0	Forefoot region	Pedicled flap	11	0	CN
133	0	0	Multiple regions	Pedicled flap	7	0	CS
134	0	0	Forefoot region	Free flap	9	0	CS
135	1	1	Hindfoot and ankle region	Pedicled flap	7	0	CS
136	0	0	Multiple regions	Free flap	7	0	CS
137	0	0	Hindfoot and ankle region	Free flap	7	0	CS
138	0	0	Midfoot region	Free flap	7	0	CS
139	0	0	Forefoot region	Free flap	7	0	CS
140	0	0	Multiple regions	Free flap	7	0	CS
141	0	0	Forefoot region	Free flap	7	0	CS
142	0	0	Midfoot region	Free flap	7	0	CS
143	0	0	Hindfoot and ankle region	Free flap	7	0	CS
144	0	0	Hindfoot and ankle region	Pedicled flap	6	0	CS
