# Supplementary material for: Reconstruction of the Foot and Ankle Using Pedicled or Free Flaps: Perioperative Flap Survival Analysis
Source: PLoS One. 2016 Dec 8;11(12):e0167827. doi: 10.1371/journal.pone.0167827 (PMC5145187; doi:10.1371/journal.pone.0167827)
Supplement: S5 Table — (XLSX) [file pone.0167827.s008.xlsx]

## Sheet: Free flap-Cox analysis
CaseNo.	Preoperative wound bed inflammation (0=No, 1=Yes)	Anatomical region	Flap types	Intervals from flap transfer to flap survival (days)	Postoperative wound infection (0=No, 1=Yes)	Results (CS=complete survival, PN=partial necrosis, CN=complete necrosis)
2	0	Multiple regions	Free flap	7	0	CS
9	0	Multiple regions	Free flap	6	0	CS
10	0	Multiple regions	Free flap	5	0	CS
28	0	Multiple regions	Free flap	7	0	CS
32	0	Multiple regions	Free flap	7	0	CS
35	0	Multiple regions	Free flap	7	0	CS
42	0	Hindfoot and ankle region	Free flap	7	0	CS
45	0	Forefoot region	Free flap	7	0	CS
48	0	Hindfoot and ankle region	Free flap	7	0	CS
50	0	Forefoot region	Free flap	7	0	CS
53	1	Multiple regions	Free flap	7	1	CS
55	1	Forefoot region	Free flap	7	0	CS
56	0	Forefoot region	Free flap	7	0	CS
63	0	Multiple regions	Free flap	7	0	CS
64	0	Multiple regions	Free flap	7	0	CS
69	0	Forefoot region	Free flap	13	1	CS
75	0	Multiple regions	Free flap	7	0	CS
78	0	Multiple regions	Free flap	9	0	CS
80	1	Multiple regions	Free flap	7	0	CS
83	0	Forefoot region	Free flap	7	0	CS
86	0	Multiple regions	Free flap	7	0	CS
89	0	Forefoot region	Free flap	6	0	CS
94	0	Midfoot region	Free flap	7	0	CS
98	0	Forefoot region	Free flap	7	0	CS
99	1	Forefoot region	Free flap	7	1	CS
100	1	Forefoot region	Free flap	7	0	CS
101	1	Multiple regions	Free flap	7	0	CS
102	1	Hindfoot and ankle region	Free flap	9	1	CS
103	1	Forefoot region	Free flap	7	0	CS
105	0	Hindfoot and ankle region	Free flap	7	1	CS
106	0	Forefoot region	Free flap	7	0	CS
109	1	Forefoot region	Free flap	8	1	CS
110	0	Midfoot region	Free flap	7	0	CS
111	0	Forefoot region	Free flap	7	0	CS
112	1	Multiple regions	Free flap	7	0	CS
114	1	Forefoot region	Free flap	9	1	CS
118	0	Forefoot region	Free flap	7	0	CS
120	0	Hindfoot and ankle region	Free flap	7	0	CS
121	0	Forefoot region	Free flap	7	0	CS
122	1	Multiple regions	Free flap	7	0	CS
123	1	Forefoot region	Free flap	7	0	CS
124	1	Forefoot region	Free flap	7	0	CS
125	0	Forefoot region	Free flap	7	0	CS
126	0	Forefoot region	Free flap	7	0	CS
127	1	Forefoot region	Free flap	6	0	PN
128	0	Forefoot region	Free flap	7	0	CS
134	0	Forefoot region	Free flap	9	0	CS
136	0	Multiple regions	Free flap	7	0	CS
137	0	Hindfoot and ankle region	Free flap	7	0	CS
138	0	Midfoot region	Free flap	7	0	CS
139	0	Forefoot region	Free flap	7	0	CS
140	0	Multiple regions	Free flap	7	0	CS
141	0	Forefoot region	Free flap	7	0	CS
142	0	Midfoot region	Free flap	7	0	CS
143	0	Hindfoot and ankle region	Free flap	7	0	CS
