# Supplementary material for: Reconstruction of the Foot and Ankle Using Pedicled or Free Flaps: Perioperative Flap Survival Analysis
Source: PLoS One. 2016 Dec 8;11(12):e0167827. doi: 10.1371/journal.pone.0167827 (PMC5145187; doi:10.1371/journal.pone.0167827)
Supplement: S6 Table — (XLSX) [file pone.0167827.s009.xlsx]

## Sheet: pedicled flap- cox analysis
CaseNo.	Preoperative wound bed inflammation (0=No, 1=Yes)	Anatomical region	Flap types	Intervals from flap transfer to flap survival (days)	Postoperative wound infection (0=No, 1=Yes)	Results (CS=complete survival, PN=partial necrosis, CN=complete necrosis)
1	0	Hindfoot and ankle region	Pedicled flap	7	0	CS
3	1	Hindfoot and ankle region	Pedicled flap	9	1	PN
4	0	Hindfoot and ankle region	Pedicled flap	6	0	CS
5	0	Hindfoot and ankle region	Pedicled flap	6	1	PN
6	1	Hindfoot and ankle region	Pedicled flap	8	0	CS
7	0	Hindfoot and ankle region	Pedicled flap	9	0	CS
8	0	Hindfoot and ankle region	Pedicled flap	7	0	CS
11	1	Hindfoot and ankle region	Pedicled flap	9	1	PN
12	1	Hindfoot and ankle region	Pedicled flap	10	0	CS
13	0	Hindfoot and ankle region	Pedicled flap	9	0	CS
14	0	Hindfoot and ankle region	Pedicled flap	8	0	CS
15	0	Hindfoot and ankle region	Pedicled flap	8	0	CS
16	0	Hindfoot and ankle region	Pedicled flap	7	0	CS
17	1	Forefoot region	Pedicled flap	8	1	PN
18	1	Hindfoot and ankle region	Pedicled flap	8	0	CS
19	0	Hindfoot and ankle region	Pedicled flap	8	0	CS
20	1	Forefoot region	Pedicled flap	9	0	CS
21	0	Hindfoot and ankle region	Pedicled flap	6	0	CS
22	1	Midfoot region	Pedicled flap	7	1	CN
23	0	Forefoot region	Pedicled flap	9	1	CN
24	0	Forefoot region	Pedicled flap	9	0	CS
25	1	Hindfoot and ankle region	Pedicled flap	11	1	CN
26	1	Hindfoot and ankle region	Pedicled flap	10	0	CS
27	0	Hindfoot and ankle region	Pedicled flap	10	0	CS
29	0	Hindfoot and ankle region	Pedicled flap	12	0	CS
30	0	Hindfoot and ankle region	Pedicled flap	10	0	CS
31	0	Forefoot region	Pedicled flap	7	0	CS
33	0	Multiple regions	Pedicled flap	8	0	CS
34	0	Hindfoot and ankle region	Pedicled flap	8	0	CS
36	0	Multiple regions	Pedicled flap	9	0	CS
37	0	Hindfoot and ankle region	Pedicled flap	8	0	CS
38	0	Multiple regions	Pedicled flap	9	0	CS
39	0	Hindfoot and ankle region	Pedicled flap	9	0	CS
40	0	Forefoot region	Pedicled flap	9	0	CS
41	0	Hindfoot and ankle region	Pedicled flap	10	0	CS
43	0	Hindfoot and ankle region	Pedicled flap	8	0	CS
44	1	Hindfoot and ankle region	Pedicled flap	8	1	CS
46	0	Hindfoot and ankle region	Pedicled flap	9	0	CS
47	0	Forefoot region	Pedicled flap	10	1	CS
49	0	Hindfoot and ankle region	Pedicled flap	9	0	CS
51	1	Hindfoot and ankle region	Pedicled flap	9	0	CS
52	0	Forefoot region	Pedicled flap	6	0	CS
54	0	Hindfoot and ankle region	Pedicled flap	9	0	CS
57	0	Hindfoot and ankle region	Pedicled flap	7	0	CS
58	0	Midfoot region	Pedicled flap	7	0	CS
59	1	Forefoot region	Pedicled flap	10	1	CN
60	0	Hindfoot and ankle region	Pedicled flap	9	0	CS
61	0	Multiple regions	Pedicled flap	10	0	CS
62	0	Hindfoot and ankle region	Pedicled flap	9	0	CS
65	1	Hindfoot and ankle region	Pedicled flap	9	1	CN
66	0	Hindfoot and ankle region	Pedicled flap	9	0	CS
67	1	Hindfoot and ankle region	Pedicled flap	7	0	CS
68	1	Hindfoot and ankle region	Pedicled flap	7	1	PN
70	0	Hindfoot and ankle region	Pedicled flap	7	0	CS
71	1	Forefoot region	Pedicled flap	9	1	PN
72	0	Hindfoot and ankle region	Pedicled flap	8	0	PN
73	0	Hindfoot and ankle region	Pedicled flap	9	0	PN
74	0	Hindfoot and ankle region	Pedicled flap	7	0	CS
76	1	Hindfoot and ankle region	Pedicled flap	8	0	CS
77	0	Multiple regions	Pedicled flap	7	0	CS
79	1	Hindfoot and ankle region	Pedicled flap	9	0	CS
81	0	Hindfoot and ankle region	Pedicled flap	7	0	CS
82	0	Hindfoot and ankle region	Pedicled flap	9	1	CS
84	0	Hindfoot and ankle region	Pedicled flap	9	1	PN
85	0	Hindfoot and ankle region	Pedicled flap	9	0	PN
87	0	Multiple regions	Pedicled flap	7	0	CS
88	0	Hindfoot and ankle region	Pedicled flap	8	0	CS
90	0	Hindfoot and ankle region	Pedicled flap	7	0	CS
91	0	Forefoot region	Pedicled flap	7	0	CS
92	0	Hindfoot and ankle region	Pedicled flap	9	0	CS
93	0	Hindfoot and ankle region	Pedicled flap	9	1	CS
95	1	Forefoot region	Pedicled flap	10	1	PN
96	0	Forefoot region	Pedicled flap	7	0	CS
97	1	Forefoot region	Pedicled flap	9	0	CS
107	1	Hindfoot and ankle region	Pedicled flap	11	1	CN
108	1	Hindfoot and ankle region	Pedicled flap	10	0	CS
113	0	Hindfoot and ankle region	Pedicled flap	7	0	CS
115	0	Hindfoot and ankle region	Pedicled flap	7	0	CS
117	0	Hindfoot and ankle region	Pedicled flap	7	0	CS
119	0	Forefoot region	Pedicled flap	10	0	CS
129	1	Hindfoot and ankle region	Pedicled flap	7	0	CS
130	0	Forefoot region	Pedicled flap	7	0	CS
131	0	Hindfoot and ankle region	Pedicled flap	10	0	CS
132	0	Forefoot region	Pedicled flap	11	0	CN
133	0	Multiple regions	Pedicled flap	7	0	CS
135	1	Hindfoot and ankle region	Pedicled flap	7	0	CS
144	0	Hindfoot and ankle region	Pedicled flap	6	0	CS
