# Supplementary material for: Reconstruction of the Foot and Ankle Using Pedicled or Free Flaps: Perioperative Flap Survival Analysis
Source: PLoS One. 2016 Dec 8;11(12):e0167827. doi: 10.1371/journal.pone.0167827 (PMC5145187; doi:10.1371/journal.pone.0167827)
Supplement: S7 Table — (XLSX) [file pone.0167827.s010.xlsx]

## Sheet: postoperative infectionlogistic
Case No.	Age (years)	Cigarette smoking (0=nonsmoke, 1=smoke)	Hypertension (0=No,1=Yes)	Osteomyelitis (0=No, 1=Yes)	Preoperative wound bed inflammation (0=No, 1=Yes)	Trauma activation (0=No, 1=Yes)	Anatomical region treated for wound bed	Flap types	Postoperative wound infection (0=No, 1=Yes)
1	50	1	1	0	0	1	Hindfoot and ankle region	Pedicle flap	0
2	4	0	0	0	0	1	Multiple regions	Free flap	0
3	40	1	0	1	1	1	Hindfoot and ankle region	Pedicle flap	1
4	9	0	0	0	0	1	Hindfoot and ankle region	Pedicle flap	0
5	28	1	0	0	0	1	Hindfoot and ankle region	Pedicle flap	1
6	41	0	0	1	1	1	Hindfoot and ankle region	Pedicle flap	0
7	50	1	0	0	0	0	Hindfoot and ankle region	Pedicle flap	0
8	34	0	0	0	0	1	Hindfoot and ankle region	Pedicle flap	0
9	6	0	0	0	0	1	Multiple regions	Free flap	0
10	50	0	0	0	0	1	Multiple regions	Free flap	0
11	55	1	1	1	1	1	Hindfoot and ankle region	Pedicle flap	1
12	19	0	0	0	1	1	Hindfoot and ankle region	Pedicle flap	0
13	5	0	0	0	0	1	Hindfoot and ankle region	Pedicle flap	0
14	64	1	1	0	0	0	Hindfoot and ankle region	Pedicle flap	0
15	20	0	1	0	0	0	Hindfoot and ankle region	Pedicle flap	0
16	36	0	0	0	0	1	Hindfoot and ankle region	Pedicle flap	0
17	9	0	0	1	1	1	Forefoot region	Pedicle flap	1
18	39	0	0	0	1	1	Hindfoot and ankle region	Pedicle flap	0
19	45	0	1	0	0	1	Hindfoot and ankle region	Pedicle flap	0
20	48	1	0	1	1	1	Forefoot region	Pedicle flap	0
21	63	0	0	0	0	0	Hindfoot and ankle region	Pedicle flap	0
22	39	0	0	0	1	0	Midfoot region	Pedicle flap	1
23	40	0	0	0	0	1	Forefoot region	Pedicle flap	1
24	54	1	0	0	0	0	Forefoot region	Pedicle flap	0
25	59	1	0	0	1	1	Hindfoot and ankle region	Pedicle flap	1
26	41	0	0	1	1	1	Hindfoot and ankle region	Pedicle flap	0
27	45	0	0	0	0	1	Hindfoot and ankle region	Pedicle flap	0
28	18	0	0	0	0	1	Multiple regions	Free flap	0
29	31	1	0	0	0	1	Hindfoot and ankle region	Pedicle flap	0
30	29	0	0	0	0	1	Hindfoot and ankle region	Pedicle flap	0
31	43	0	1	0	0	1	Forefoot region	Pedicle flap	0
32	48	0	0	0	0	1	Multiple regions	Free flap	0
33	39	0	0	0	0	1	Multiple regions	Pedicle flap	0
34	7	0	0	0	0	1	Hindfoot and ankle region	Pedicle flap	0
35	58	1	0	0	0	1	Multiple regions	Free flap	0
36	9	0	0	0	0	1	Multiple regions	Pedicle flap	0
37	39	0	1	0	0	1	Hindfoot and ankle region	Pedicle flap	0
38	46	0	0	0	0	1	Multiple regions	Pedicle flap	0
39	8	0	0	0	0	1	Hindfoot and ankle region	Pedicle flap	0
40	41	1	0	0	0	1	Forefoot region	Pedicle flap	0
41	42	0	0	0	0	1	Hindfoot and ankle region	Pedicle flap	0
42	7	0	0	0	0	1	Hindfoot and ankle region	Free flap	0
43	6	0	0	0	0	1	Hindfoot and ankle region	Pedicle flap	0
44	59	0	1	1	1	0	Hindfoot and ankle region	Pedicle flap	1
45	26	0	0	0	0	1	Forefoot region	Free flap	0
46	50	1	0	0	0	1	Hindfoot and ankle region	Pedicle flap	0
47	30	1	0	0	0	1	Forefoot region	Pedicle flap	1
48	44	1	0	0	0	1	Hindfoot and ankle region	Free flap	0
49	8	0	0	0	0	1	Hindfoot and ankle region	Pedicle flap	0
50	28	0	0	0	0	1	Forefoot region	Free flap	0
51	56	0	0	1	1	1	Hindfoot and ankle region	Pedicle flap	0
52	42	1	0	0	0	0	Forefoot region	Pedicle flap	0
53	53	0	0	1	1	1	Multiple regions	Free flap	1
54	63	0	0	0	0	0	Hindfoot and ankle region	Pedicle flap	0
55	37	1	0	1	1	1	Forefoot region	Free flap	0
56	38	0	1	0	0	1	Forefoot region	Free flap	0
57	6	0	0	0	0	1	Hindfoot and ankle region	Pedicle flap	0
58	6	0	0	0	0	1	Midfoot region	Pedicle flap	0
59	34	0	0	0	1	1	Forefoot region	Pedicle flap	1
60	8	0	0	0	0	1	Hindfoot and ankle region	Pedicle flap	0
61	32	0	0	0	0	1	Multiple regions	Pedicle flap	0
62	57	0	0	0	0	0	Hindfoot and ankle region	Pedicle flap	0
63	36	1	0	0	0	1	Multiple regions	Free flap	0
64	44	0	0	0	0	1	Multiple regions	Free flap	0
65	60	0	0	1	1	1	Hindfoot and ankle region	Pedicle flap	1
66	45	0	0	0	0	1	Hindfoot and ankle region	Pedicle flap	0
67	39	1	0	1	1	0	Hindfoot and ankle region	Pedicle flap	0
68	44	1	0	1	1	0	Hindfoot and ankle region	Pedicle flap	1
69	25	0	0	0	0	0	Forefoot region	Free flap	1
70	74	0	1	0	0	0	Hindfoot and ankle region	Pedicle flap	0
71	51	0	0	1	1	0	Forefoot region	Pedicle flap	1
72	50	0	1	0	0	0	Hindfoot and ankle region	Pedicle flap	0
73	44	1	0	0	0	0	Hindfoot and ankle region	Pedicle flap	0
74	51	1	0	0	0	0	Hindfoot and ankle region	Pedicle flap	0
75	56	0	0	0	0	1	Multiple regions	Free flap	0
76	33	1	0	1	1	0	Hindfoot and ankle region	Pedicle flap	0
77	42	0	0	0	0	1	Multiple regions	Pedicle flap	0
78	6	0	0	0	0	1	Multiple regions	Free flap	0
79	31	1	0	0	1	0	Hindfoot and ankle region	Pedicle flap	0
80	58	0	1	0	1	1	Multiple regions	Free flap	0
81	48	0	0	0	0	1	Hindfoot and ankle region	Pedicle flap	0
82	50	0	0	0	0	1	Hindfoot and ankle region	Pedicle flap	1
83	34	1	0	0	0	1	Forefoot region	Free flap	0
84	39	1	0	0	0	1	Hindfoot and ankle region	Pedicle flap	1
85	67	0	0	0	0	1	Hindfoot and ankle region	Pedicle flap	0
86	40	0	0	0	0	1	Multiple regions	Free flap	0
87	57	0	0	0	0	1	Multiple regions	Pedicle flap	0
88	3	0	0	0	0	1	Hindfoot and ankle region	Pedicle flap	0
89	35	1	0	0	0	1	Forefoot region	Free flap	0
90	5	0	0	0	0	1	Hindfoot and ankle region	Pedicle flap	0
91	52	0	0	0	0	0	Forefoot region	Pedicle flap	0
92	49	0	0	0	0	1	Hindfoot and ankle region	Pedicle flap	0
93	40	1	0	0	0	0	Hindfoot and ankle region	Pedicle flap	1
94	3	0	0	0	0	1	Midfoot region	Free flap	0
95	52	1	1	0	1	0	Forefoot region	Pedicle flap	1
96	41	0	0	0	0	1	Forefoot region	Pedicle flap	0
97	44	0	0	1	1	1	Forefoot region	Pedicle flap	0
98	18	1	1	0	0	1	Forefoot region	Free flap	0
99	51	0	0	1	1	1	Forefoot region	Free flap	1
100	35	1	0	0	1	1	Forefoot region	Free flap	0
101	34	0	0	0	1	1	Multiple regions	Free flap	0
102	38	0	1	1	1	1	Hindfoot and ankle region	Free flap	1
103	62	0	0	1	1	1	Forefoot region	Free flap	0
104	43	1	0	1	1	1	Forefoot region	Free flap	1
105	22	1	0	0	0	1	Hindfoot and ankle region	Free flap	1
106	30	0	0	0	0	1	Forefoot region	Free flap	0
107	65	0	0	1	1	1	Hindfoot and ankle region	Pedicle flap	1
108	47	1	1	1	1	0	Hindfoot and ankle region	Pedicle flap	0
109	24	0	0	0	1	1	Forefoot region	Free flap	1
110	13	0	0	0	0	1	Midfoot region	Free flap	0
111	47	0	0	0	0	1	Forefoot region	Free flap	0
112	46	1	0	1	1	1	Multiple regions	Free flap	0
113	65	0	0	0	0	1	Hindfoot and ankle region	Pedicle flap	0
114	21	0	0	0	1	1	Forefoot region	Free flap	1
115	70	0	0	0	0	1	Hindfoot and ankle region	Pedicle flap	0
116	49	1	0	0	1	1	Forefoot region	Free flap	1
117	35	0	0	0	0	1	Hindfoot and ankle region	Pedicle flap	0
118	41	1	0	0	0	1	Forefoot region	Free flap	0
119	38	0	0	0	0	1	Forefoot region	Pedicle flap	0
120	34	0	0	0	0	1	Hindfoot and ankle region	Free flap	0
121	8	0	0	0	0	1	Forefoot region	Free flap	0
122	34	0	0	1	1	1	Multiple regions	Free flap	0
123	60	1	0	1	1	1	Forefoot region	Free flap	0
124	37	0	0	0	1	1	Forefoot region	Free flap	0
125	60	1	0	0	0	1	Forefoot region	Free flap	0
126	53	1	0	0	0	0	Forefoot region	Free flap	0
127	49	0	0	0	1	1	Forefoot region	Free flap	0
128	51	1	0	0	0	1	Forefoot region	Free flap	0
129	39	0	0	1	1	0	Hindfoot and ankle region	Pedicle flap	0
130	57	1	1	0	0	1	Forefoot region	Pedicle flap	0
131	42	0	0	0	0	0	Hindfoot and ankle region	Pedicle flap	0
132	33	0	0	0	0	1	Forefoot region	Pedicle flap	0
133	7	0	0	0	0	0	Multiple regions	Pedicle flap	0
134	14	0	0	0	0	1	Forefoot region	Free flap	0
135	51	0	0	1	1	1	Hindfoot and ankle region	Pedicle flap	0
136	7	0	0	0	0	1	Multiple regions	Free flap	0
137	51	0	0	0	0	0	Hindfoot and ankle region	Free flap	0
138	37	0	0	0	0	1	Midfoot region	Free flap	0
139	42	0	0	0	0	1	Forefoot region	Free flap	0
140	20	1	0	0	0	1	Multiple regions	Free flap	0
141	37	1	0	0	0	1	Forefoot region	Free flap	0
142	41	0	0	0	0	1	Midfoot region	Free flap	0
143	38	0	0	0	0	1	Hindfoot and ankle region	Free flap	0
144	67	0	0	0	0	1	Hindfoot and ankle region	Pedicle flap	0
